# Supplementary material for: Two new Erythrophylloporus species (Boletaceae) from Thailand, with two new combinations of American species
Source: MycoKeys. 2019 Jun 21;55:29–57. doi: 10.3897/mycokeys.55.34570 (PMC6598938; doi:10.3897/mycokeys.55.34570)
Supplement: XML Treatment for Erythrophylloporus [file mycokeys.55.34570-treatment1.xml]

<!DOCTYPE tp:taxon-treatment
  PUBLIC "-//TaxonX//DTD Taxonomic Treatment Publishing DTD v0 20100105//EN" "tax-treatment-NSO.dtd">
<tp:taxon-treatment xmlns:tp="http://www.plazi.org/taxpub"><tp:treatment-meta><kwd-group><label>Taxon classification</label><kwd><named-content xmlns:xlink="http://www.w3.org/1999/xlink" content-type="kingdom">Fungi</named-content></kwd><kwd><named-content xmlns:xlink="http://www.w3.org/1999/xlink" content-type="order">Boletales</named-content></kwd><kwd><named-content xmlns:xlink="http://www.w3.org/1999/xlink" content-type="family">Boletaceae</named-content></kwd></kwd-group><mixed-citation publication-type="journal"><person-group><name><surname>Vadthanarat</surname><given-names>Santhiti</given-names></name><name><surname>Amalfi</surname><given-names>Mario</given-names></name><name><surname>Halling</surname><given-names>Roy E.</given-names></name><name><surname>Bandala</surname><given-names>Victor</given-names></name><name><surname>Lumyong</surname><given-names>Saisamorn</given-names></name><name><surname>Raspé</surname><given-names>Olivier</given-names></name></person-group><article-title>Two new <italic><tp:taxon-name><tp:taxon-name-part taxon-name-part-type="genus" reg="Erythrophylloporus">Erythrophylloporus</tp:taxon-name-part></tp:taxon-name></italic> species (<tp:taxon-name><tp:taxon-name-part taxon-name-part-type="family">Boletaceae</tp:taxon-name-part></tp:taxon-name>) from Thailand, with two new combinations of American species</article-title><source>MycoKeys</source><day>21</day><month>6</month><year>2019</year><volume>55</volume><fpage>29</fpage><lpage>57</lpage><pub-id pub-id-type="doi">10.3897/mycokeys.55.34570</pub-id></mixed-citation></tp:treatment-meta><tp:nomenclature><tp:taxon-name>
              <tp:taxon-name-part taxon-name-part-type="genus" reg="Erythrophylloporus">Erythrophylloporus</tp:taxon-name-part>
            </tp:taxon-name><tp:taxon-authority>Ming Zhang &amp; T.H. Li, Mycosystema 37(9): 1111–1126 (2018)</tp:taxon-authority></tp:nomenclature><tp:treatment-sec sec-type="description" id="SECID0EI3DM"><title>Description.</title><p><italic>Basidiomata</italic> stipitate-pileate with lamellate hymenophore, small to medium-sized; <italic>Pileus</italic> subhemispheric to convex when young becoming convex to plano-convex to plano-subdepressed when old, dry, pruinose or velutinous, subtomentose to tomentose, yellowish-orange to red; <italic>pileus context</italic> vivid yellow to yellowish-orange. <italic>Hymenophore</italic> lamellae, slightly thick, decurrent, deeply yellowish-orange to deep orange or reddish-orange to orange red or brownish-orange to red. <italic>Stipe</italic> central to slightly excentric, cylindrical or clavate, yellowish- to reddish-orange to yellowish red, with scattered yellowish- to reddish-orange to red scales on surface, with bright yellow basal mycelium; <italic>stipe context</italic> solid, yellow to reddish-yellow or yellow with olivaceous brown. <italic>Staining</italic> none or slightly reddening or greening or gradually bluing or dark violet, greyish to blackish-blue when bruised on the basidiomata or context or lamellae. <italic>Spore print</italic> olivaceous brown. <italic>Basidiospores</italic> ovoid or ellipsoid to broadly ellipsoid to subovoid, thin-walled, with non-bacillate surface. <italic>Basidia</italic> clavate to narrowly clavate. <italic>Cheilocystidia and pleurocystidia</italic> present, subcylindrical or narrowly conical to narrowly fusiform to ventricose with slightly or obtuse apex, thin-walled, sometimes thick-walled, originating more or less deeply in the sub hymenium or from hymenophoral trama, hyaline or sometimes containing yellowish-brown pigments. <italic>Pileipellis</italic> a subcutis to cutis to trichoderm to palisadoderm, composed of thin to slightly thick-walled hyphae. <italic>Clamp connection</italic> absent in all tissues.</p></tp:treatment-sec><tp:treatment-sec sec-type="Typus species" id="SECID0EN4DM"><title>Typus species.</title><p><italic><tp:taxon-name><tp:taxon-name-part taxon-name-part-type="genus" reg="Erythrophylloporus">Erythrophylloporus</tp:taxon-name-part><tp:taxon-name-part taxon-name-part-type="species" reg="cinnabarinus">cinnabarinus</tp:taxon-name-part></tp:taxon-name></italic> Ming Zhang &amp; T.H. Li.</p></tp:treatment-sec><tp:treatment-sec sec-type="distribution" id="SECID0E54DM"><title>Known Distribution.</title><p>Asia (China and Thailand), North America (Mexico) and Central America (Costa Rica).</p></tp:treatment-sec><tp:treatment-sec sec-type="remarks" id="SECID0ED5DM"><title>Remarks.</title><p><italic><tp:taxon-name><tp:taxon-name-part taxon-name-part-type="genus" reg="Erythrophylloporus">Erythrophylloporus</tp:taxon-name-part></tp:taxon-name></italic> is easily distinguished from other lamellate <tp:taxon-name><tp:taxon-name-part taxon-name-part-type="family">Boletaceae</tp:taxon-name-part></tp:taxon-name> genera by a combination of the following characters: the intense orange to red colour of the pileus and lamellae; bright yellow basal mycelium; ovoid or ellipsoid to broadly ellipsoid to subovoid basidiospores with non-bacillate surface; pleurocystidia originating more or less deeply in the subhymenium or from hymenophoral trama.</p></tp:treatment-sec></tp:taxon-treatment>
