# Supplementary material for: Two new Erythrophylloporus species (Boletaceae) from Thailand, with two new combinations of American species
Source: MycoKeys. 2019 Jun 21;55:29–57. doi: 10.3897/mycokeys.55.34570 (PMC6598938; doi:10.3897/mycokeys.55.34570)
Supplement: XML Treatment for Erythrophylloporus paucicarpus [file mycokeys.55.34570-treatment2.xml]

<!DOCTYPE tp:taxon-treatment
  PUBLIC "-//TaxonX//DTD Taxonomic Treatment Publishing DTD v0 20100105//EN" "tax-treatment-NSO.dtd">
<tp:taxon-treatment xmlns:tp="http://www.plazi.org/taxpub"><tp:treatment-meta><kwd-group><label>Taxon classification</label><kwd><named-content xmlns:xlink="http://www.w3.org/1999/xlink" content-type="kingdom">Fungi</named-content></kwd><kwd><named-content xmlns:xlink="http://www.w3.org/1999/xlink" content-type="order">Boletales</named-content></kwd><kwd><named-content xmlns:xlink="http://www.w3.org/1999/xlink" content-type="family">Boletaceae</named-content></kwd></kwd-group><mixed-citation publication-type="journal"><person-group><name><surname>Vadthanarat</surname><given-names>Santhiti</given-names></name><name><surname>Amalfi</surname><given-names>Mario</given-names></name><name><surname>Halling</surname><given-names>Roy E.</given-names></name><name><surname>Bandala</surname><given-names>Victor</given-names></name><name><surname>Lumyong</surname><given-names>Saisamorn</given-names></name><name><surname>Raspé</surname><given-names>Olivier</given-names></name></person-group><article-title>Two new <italic><tp:taxon-name><tp:taxon-name-part taxon-name-part-type="genus" reg="Erythrophylloporus">Erythrophylloporus</tp:taxon-name-part></tp:taxon-name></italic> species (<tp:taxon-name><tp:taxon-name-part taxon-name-part-type="family">Boletaceae</tp:taxon-name-part></tp:taxon-name>) from Thailand, with two new combinations of American species</article-title><source>MycoKeys</source><day>21</day><month>6</month><year>2019</year><volume>55</volume><fpage>29</fpage><lpage>57</lpage><pub-id pub-id-type="doi">10.3897/mycokeys.55.34570</pub-id></mixed-citation></tp:treatment-meta><tp:nomenclature><tp:taxon-name>
              <tp:taxon-name-part taxon-name-part-type="genus" reg="Erythrophylloporus">Erythrophylloporus</tp:taxon-name-part>
              <tp:taxon-name-part taxon-name-part-type="species" reg="paucicarpus">paucicarpus</tp:taxon-name-part>
              <object-id xmlns:xlink="http://www.w3.org/1999/xlink" content-type="mycobank" xlink:type="simple">823605</object-id>
            </tp:taxon-name><tp:taxon-authority>Raspé, Vadthanarat &amp; Lumyong</tp:taxon-authority><tp:taxon-status xmlns:xlink="http://www.w3.org/1999/xlink" xlink:type="simple">sp. nov.</tp:taxon-status><xref ref-type="fig" rid="F2">Figs 2A</xref><xref ref-type="fig" rid="F3">, 3A</xref><xref ref-type="fig" rid="F4">, 4A</xref><xref ref-type="fig" rid="F5">and 5</xref></tp:nomenclature><tp:treatment-sec sec-type="Holotype" id="SECID0EOAEM"><title>Holotype.</title><p>THAILAND, Chiang Mai Province, Mae On District, Huay Kaew, <named-content xmlns:xlink="http://www.w3.org/1999/xlink" content-type="dwc:verbatimCoordinates" xlink:type="simple"><named-content content-type="geo-json" specific-use="{&#34;type&#34;:&#34;Point&#34;,&#34;coordinates&#34;:[99.291667,18.866667]}" id="NCID0EXAEM" xlink:type="simple">18°52'0"N, 99°17'30"E</named-content></named-content>, elev. 700 m, 16 August 2016, <italic>O. Raspé &amp; S. Vadthanarat</italic>, OR1151, (holotype: CMUB, isotype: BR).</p></tp:treatment-sec><tp:treatment-sec sec-type="etymology" id="SECID0E5AEM"><title>Etymology.</title><p>from Latin “pauci-” meaning few and “carpus” meaning fruits or what is harvested, refers to the low number of basidiomata produced.</p></tp:treatment-sec><tp:treatment-sec sec-type="description" id="SECID0EDBEM"><title>Description.</title><p><italic>Basidiomata</italic> stipitate-pileate with lamellate hymenophore, small to medium-sized. <italic>Pileus</italic> 2.3–5.5 cm in diameter, plano-convex with involute margin at first becoming almost plane to slightly depressed with inflexed to straight margin, irregularly and coarsely crenate in age, sometimes with low and broad umbo and a few to several verrucae, especially when young; <italic>surface</italic> more or less even, tomentose, dull, slightly moist, colour distribution patchy with red to brownish-orange (9B8 to 9C8), brownish-red (10E8 to 10D8) becoming orange-red to orange (8B/C8 to 6B7) at the margin when old, abruptly paler at the margin. <italic>Pileus context</italic> 3–4 mm thick half-way to the margin, tough, colour distribution even, yellow (3A6) to yellowish-orange (4A5), slowly reddening when exposed, especially at the centre and above lamellae. <italic>Stipe</italic> 2.4–4.5 × 0.7–1.3 cm, central or sometimes slightly eccentric, clavate with strigose base, straight to curved, terete, even, dull, dry, tomentose, yellowish-orange (4–5A7–8) to orange (6–7A7–8) with orange to yellowish-orange (7B/C7–8 to 4A7–8) coarse scales, with bright yellow (2A6–7) basal mycelium. <italic>Stipe context</italic> solid, fleshy fibrous, yellow marbled with olivaceous brown (4D5, 5D5). <italic>Hymenophore</italic> lamellate; lamellae decurrent, close, thick, 40–42 lamellae, with 4–6 different lengths of lamellullae, 2–4.5 mm wide half-way to margin, somewhat anastomosing, especially near the stipe, yellowish-orange (4-5A6-7) with orange to red tinge, slightly reddening when bruised. <italic>Odour</italic> rubbery; <italic>Taste</italic> not recorded. <italic>Spore print</italic> olive-brown (4E7).</p><fig id="F2" position="float" orientation="portrait"><label>Figure 2.</label><caption><p>Habits of Thai <italic><tp:taxon-name><tp:taxon-name-part taxon-name-part-type="genus" reg="Erythrophylloporus">Erythrophylloporus</tp:taxon-name-part></tp:taxon-name></italic> species <bold>A</bold><italic><tp:taxon-name><tp:taxon-name-part taxon-name-part-type="genus" reg="Erythrophylloporus">E.</tp:taxon-name-part><tp:taxon-name-part taxon-name-part-type="species" reg="paucicarpus">paucicarpus</tp:taxon-name-part></tp:taxon-name></italic><bold>B</bold><italic><tp:taxon-name><tp:taxon-name-part taxon-name-part-type="genus" reg="Erythrophylloporus">E.</tp:taxon-name-part><tp:taxon-name-part taxon-name-part-type="species" reg="suthepensis">suthepensis</tp:taxon-name-part></tp:taxon-name></italic>. Scale bars: 1 cm.</p></caption><graphic xmlns:xlink="http://www.w3.org/1999/xlink" xlink:href="mycokeys-55-029-g002.jpg" position="float" orientation="portrait" xlink:type="simple" id="oo_312119.jpg"/></fig><p><italic>Macrochemical reactions</italic>. <abbrev xmlns:xlink="http://www.w3.org/1999/xlink" xlink:title="potassium hydroxide" xlink:type="simple">KOH</abbrev> on pileus and stipe surface deep red at first, then red-brown to brown, with pale orange aura on the pileus; brown on pileus context, dark red-brown on stipe context; brownish-orange on hymenophore. NH<sub>4</sub>OH on pileus first red, then orange; on pileus context bluing at first then with a greenish tinge; on stipe surface and context briefly bluing; no reaction on hymenophore.</p><p><italic>Basidiospores</italic> [208/4/4] (5.9–)6.1–6.8–7.5(–8) × (4.1–)4.6–5.1–5.5(–6) µm, <italic>Q</italic> = (1.2–)1.23–1.33–1.48(–1.56); from the type (OR1151) (6–)6.3–6.8–7.5(–7.8) × (4.6–)4.8–5.2–5.5(–6) µm, <italic>Q</italic> = (1.2–)1.22–1.31–1.48(–1.56), <italic>N</italic> = 88, broadly ellipsoid to ellipsoid, smooth under light microscope and <abbrev xmlns:xlink="http://www.w3.org/1999/xlink" xlink:title="For scanning electron microscopy" xlink:type="simple">SEM</abbrev>, yellowish to pale brown in water, hyaline in 5% <abbrev xmlns:xlink="http://www.w3.org/1999/xlink" xlink:title="potassium hydroxide" xlink:type="simple">KOH</abbrev>, thin-walled, inamyloid. <italic>Basidia</italic> 4–spored, (37.8–)38–45.6–54.7(–54.8) × (6.2–)–6.3–8–9.5(–9.6) µm, narrowly clavate to subcylindrical, attenuated towards the base, clampless, hyaline to yellowish hyaline in water, Melzer’s reagent and 5% <abbrev xmlns:xlink="http://www.w3.org/1999/xlink" xlink:title="potassium hydroxide" xlink:type="simple">KOH</abbrev>; <italic>sterigmata</italic> up to 5.5 µm long. <italic>Cheilocystidia</italic> (35.4–)35.5–49.9–61.8(–61.9) × (3.9–)3.9–6–7.7(–7.7) µm, narrowly fusiform with obtuse apex, projecting up to 30 µm, thin-walled, smooth, yellowish hyaline in water, in 5% <abbrev xmlns:xlink="http://www.w3.org/1999/xlink" xlink:title="potassium hydroxide" xlink:type="simple">KOH</abbrev> and NH<sub>4</sub>OH, inamyloid. <italic>Pleurocystidia</italic> (66.9–)67.4–80.3–93.5(–94.7) × (8.8–)8.9–11.7–16.1(–16.2) µm, abundant, narrowly conical with obtuse, somewhat prolonged apex, projecting up to 32 µm, thin-walled, smooth, yellowish hyaline in water, in 5% <abbrev xmlns:xlink="http://www.w3.org/1999/xlink" xlink:title="potassium hydroxide" xlink:type="simple">KOH</abbrev> and NH<sub>4</sub>OH, arising more or less deeply in the subhymenium or from hymenophoral trama, inamyloid. <italic>Hymenophoral trama</italic> subregular near the pileus context becoming slightly divergent near the edge, 87–238 µm wide, widest near the pileus context then getting narrower when close to the edge, composed of clampless hyphae 4.5–8 µm wide, yellowish hyaline in water, hyaline in 5% <abbrev xmlns:xlink="http://www.w3.org/1999/xlink" xlink:title="potassium hydroxide" xlink:type="simple">KOH</abbrev> and NH<sub>4</sub>OH. <italic>Pileipellis</italic> a palisadoderm to trichoderm 83–165 µm thick, composed of slightly thick-walled, cylindrical hyphae, terminal cells 16–46 × 4–6.5 µm with rounded apex, hyaline or yellowish hyaline to yellowish-orange hyaline hyphae ornamented with scattered fine epiparietal encrustation when observed in water, hyaline to yellowish hyaline in 5% <abbrev xmlns:xlink="http://www.w3.org/1999/xlink" xlink:title="potassium hydroxide" xlink:type="simple">KOH</abbrev> and NH<sub>4</sub>OH, inamyloid. <italic>Pileus trama</italic> composed of slightly thick-walled, strongly interwoven hyphae, 4.5–8.5 µm wide, inamyloid. <italic>Stipitipellis</italic> a disrupted palisadoderm perpendicular to the stipe axis, 63–145 µm thick, composed of slightly thick-walled, slightly rough, cylindrical, yellow to yellowish-orange in water, yellowish hyaline hyphae in 5% <abbrev xmlns:xlink="http://www.w3.org/1999/xlink" xlink:title="potassium hydroxide" xlink:type="simple">KOH</abbrev> and NH<sub>4</sub>OH, terminal cells 13–57 × 3–8 µm, cylindrical to irregular hyphae with rounded to notched apex; wall covered by dispersed fine encrustations when observed in water. <italic>Caulocystidia</italic> not seen. <italic>Stipe trama</italic> composed of parallel hyphae, densely packed, 4–8.5 µm wide; hyphae wall covered by dispersed encrustations when observed in water. <italic>Clamp connections</italic> not seen in any tissue.</p><fig id="F3" position="float" orientation="portrait"><label>Figure 3.</label><caption><p>Scanning electron micrographs of basidiospores from Thai <italic><tp:taxon-name><tp:taxon-name-part taxon-name-part-type="genus" reg="Erythrophylloporus">Erythrophylloporus</tp:taxon-name-part></tp:taxon-name></italic> show smooth surfaces <bold>A</bold><italic><tp:taxon-name><tp:taxon-name-part taxon-name-part-type="genus" reg="Erythrophylloporus">E.</tp:taxon-name-part><tp:taxon-name-part taxon-name-part-type="species" reg="paucicarpus">paucicarpus</tp:taxon-name-part></tp:taxon-name></italic><bold>B</bold><italic><tp:taxon-name><tp:taxon-name-part taxon-name-part-type="genus" reg="Erythrophylloporus">E.</tp:taxon-name-part><tp:taxon-name-part taxon-name-part-type="species" reg="suthepensis">suthepensis</tp:taxon-name-part></tp:taxon-name></italic>. Scale bars: 1 µm.</p></caption><graphic xmlns:xlink="http://www.w3.org/1999/xlink" xlink:href="mycokeys-55-029-g003.jpg" position="float" orientation="portrait" xlink:type="simple" id="oo_312120.jpg"/></fig></tp:treatment-sec><tp:treatment-sec sec-type="Habit and habitat" id="SECID0EJGEM"><title>Habit and habitat.</title><p>On soil, mostly solitary in dipterocarp forest dominated by <italic><tp:taxon-name><tp:taxon-name-part taxon-name-part-type="genus" reg="Dipterocarpus">Dipterocarpus</tp:taxon-name-part><tp:taxon-name-part taxon-name-part-type="species" reg="tuberculatus">tuberculatus</tp:taxon-name-part></tp:taxon-name></italic>, <italic><tp:taxon-name><tp:taxon-name-part taxon-name-part-type="genus" reg="Dipterocarpus">D.</tp:taxon-name-part><tp:taxon-name-part taxon-name-part-type="species" reg="obtusifolius">obtusifolius</tp:taxon-name-part></tp:taxon-name></italic>, <italic><tp:taxon-name><tp:taxon-name-part taxon-name-part-type="genus" reg="Shorea">Shorea</tp:taxon-name-part><tp:taxon-name-part taxon-name-part-type="species" reg="obtusa">obtusa</tp:taxon-name-part></tp:taxon-name></italic>, <italic><tp:taxon-name><tp:taxon-name-part taxon-name-part-type="genus" reg="Shorea">S.</tp:taxon-name-part><tp:taxon-name-part taxon-name-part-type="species" reg="siamensis">siamensis</tp:taxon-name-part></tp:taxon-name></italic>, <italic><tp:taxon-name><tp:taxon-name-part taxon-name-part-type="genus" reg="Quercus">Quercus</tp:taxon-name-part></tp:taxon-name></italic> spp. and <italic><tp:taxon-name><tp:taxon-name-part taxon-name-part-type="genus" reg="Lithocarpus">Lithocarpus</tp:taxon-name-part></tp:taxon-name></italic> spp.</p></tp:treatment-sec><tp:treatment-sec sec-type="distribution" id="SECID0EJIEM"><title>Known distribution.</title><p>Currently known only from Chiang Mai Province, northern Thailand.</p></tp:treatment-sec><tp:treatment-sec sec-type="material" id="SECID0EOIEM"><title>Additional specimens examined.</title><p>– THAILAND, Chiang Mai Province, Muang District, Doi Suthep-Pui National Park, 18°48'05"N–98°55'40"E, elev. 800 m, 17 May 2015, <italic>O. Raspé</italic>, OR0615A (CMUB, BKF, BR); Mae Taeng District, Baan Tapa, <named-content xmlns:xlink="http://www.w3.org/1999/xlink" content-type="dwc:verbatimCoordinates" xlink:type="simple"><named-content content-type="geo-json" specific-use="{&#34;type&#34;:&#34;Point&#34;,&#34;coordinates&#34;:[98.763056,19.141389]}" id="NCID0EZIEM" xlink:type="simple">19°08'29"N, 98°45'47"E</named-content></named-content>, elev. 1035 m, 4 August 2015, <italic>O. Raspé &amp; A. Thawthong</italic>, OR0689 (MFLU, BR); Mae On District, Huay Kaew, <named-content xmlns:xlink="http://www.w3.org/1999/xlink" content-type="dwc:verbatimCoordinates" xlink:type="simple"><named-content content-type="geo-json" specific-use="{&#34;type&#34;:&#34;Point&#34;,&#34;coordinates&#34;:[99.303333,18.870000]}" id="NCID0EDJEM" xlink:type="simple">18°52'12"N, 99°18'12"E</named-content></named-content>, elev. 780 m, 15 August 2016, <italic>O. Raspé &amp; S. Vadthanarat</italic>, OR1135 (CMUB, BR).</p></tp:treatment-sec><tp:treatment-sec sec-type="remarks" id="SECID0EKJEM"><title>Remarks.</title><p><italic><tp:taxon-name><tp:taxon-name-part taxon-name-part-type="genus" reg="Erythrophylloporus">E.</tp:taxon-name-part><tp:taxon-name-part taxon-name-part-type="species" reg="paucicarpus">paucicarpus</tp:taxon-name-part></tp:taxon-name></italic> is characterised by the following combination of features: orange to brownish- to orange-red basidiomata, yellowish-orange lamellae that turn slightly red when bruised; pileus context yellow to yellowish-orange that slowly reddens when exposed and mostly occurring as solitary basidiomata.</p><p>In the inferred molecular phylogeny, <italic><tp:taxon-name><tp:taxon-name-part taxon-name-part-type="genus" reg="Erythrophylloporus">E.</tp:taxon-name-part><tp:taxon-name-part taxon-name-part-type="species" reg="paucicarpus">paucicarpus</tp:taxon-name-part></tp:taxon-name></italic> clustered close to <italic><tp:taxon-name><tp:taxon-name-part taxon-name-part-type="genus" reg="Erythrophylloporus">E.</tp:taxon-name-part><tp:taxon-name-part taxon-name-part-type="species" reg="suthepensis">suthepensis</tp:taxon-name-part></tp:taxon-name></italic> and <italic><tp:taxon-name><tp:taxon-name-part taxon-name-part-type="genus" reg="Erythrophylloporus">E.</tp:taxon-name-part><tp:taxon-name-part taxon-name-part-type="species" reg="cinnabarinus">cinnabarinus</tp:taxon-name-part></tp:taxon-name></italic> (65% BS and 1 PP), but the two species are different from <italic><tp:taxon-name><tp:taxon-name-part taxon-name-part-type="genus" reg="Erythrophylloporus">E.</tp:taxon-name-part><tp:taxon-name-part taxon-name-part-type="species" reg="paucicarpus">paucicarpus</tp:taxon-name-part></tp:taxon-name></italic> in that they have darker lamellae which are orange to orange red or brownish-orange. Moreover, spores of <italic><tp:taxon-name><tp:taxon-name-part taxon-name-part-type="genus" reg="Erythrophylloporus">E.</tp:taxon-name-part><tp:taxon-name-part taxon-name-part-type="species" reg="paucicarpus">paucicarpus</tp:taxon-name-part></tp:taxon-name></italic> are wider and longer (5.9–8 × 4.1–6 µm) than those of <italic><tp:taxon-name><tp:taxon-name-part taxon-name-part-type="genus" reg="Erythrophylloporus">E.</tp:taxon-name-part><tp:taxon-name-part taxon-name-part-type="species" reg="suthepensis">suthepensis</tp:taxon-name-part></tp:taxon-name></italic> (4.6–5.9 × 3.5–4.5 µm) and, on average, longer than those of <italic><tp:taxon-name><tp:taxon-name-part taxon-name-part-type="genus" reg="Erythrophylloporus">E.</tp:taxon-name-part><tp:taxon-name-part taxon-name-part-type="species" reg="cinnabarinus">cinnabarinus</tp:taxon-name-part></tp:taxon-name></italic> (5.5–7 × 4.5–5.5 µm) (<xref ref-type="bibr" rid="B39">Zhang and Li 2018</xref>). <italic><tp:taxon-name><tp:taxon-name-part taxon-name-part-type="genus" reg="Erythrophylloporus">Erythrophylloporus</tp:taxon-name-part><tp:taxon-name-part taxon-name-part-type="species" reg="paucicarpus">paucicarpus</tp:taxon-name-part></tp:taxon-name></italic> also differs from both species by the slight reddening of the context and lamellae when exposed or bruised, whereas <italic><tp:taxon-name><tp:taxon-name-part taxon-name-part-type="genus" reg="Erythrophylloporus">E.</tp:taxon-name-part><tp:taxon-name-part taxon-name-part-type="species" reg="suthepensis">suthepensis</tp:taxon-name-part></tp:taxon-name></italic> context seems unchanging when exposed and lamellae turn blue when bruised. In <italic><tp:taxon-name><tp:taxon-name-part taxon-name-part-type="genus" reg="Erythrophylloporus">E.</tp:taxon-name-part><tp:taxon-name-part taxon-name-part-type="species" reg="cinnabarinus">cinnabarinus</tp:taxon-name-part></tp:taxon-name></italic>, the context slowly turns dark violet, blackish-blue to dark blue when exposed and lamellae turn greyish-blue, or greyish-green when bruised (<xref ref-type="bibr" rid="B39">Zhang and Li 2018</xref>).</p><fig id="F4" position="float" orientation="portrait"><label>Figure 4.</label><caption><p>Origin of pleurocystidia (white arrow), more or less deep in the subhymenium or from hymenophoral trama <bold>A</bold><italic><tp:taxon-name><tp:taxon-name-part taxon-name-part-type="genus" reg="Erythrophylloporus">E.</tp:taxon-name-part><tp:taxon-name-part taxon-name-part-type="species" reg="paucicarpus">paucicarpus</tp:taxon-name-part></tp:taxon-name></italic><bold>B</bold><italic><tp:taxon-name><tp:taxon-name-part taxon-name-part-type="genus" reg="Erythrophylloporus">E.</tp:taxon-name-part><tp:taxon-name-part taxon-name-part-type="species" reg="suthepensis">suthepensis</tp:taxon-name-part></tp:taxon-name></italic> – hymenium (H), subhymenium (SH), Scale bars: 25 µm (<bold>A–B</bold>).</p></caption><graphic xmlns:xlink="http://www.w3.org/1999/xlink" xlink:href="mycokeys-55-029-g004.jpg" position="float" orientation="portrait" xlink:type="simple" id="oo_312121.jpg"/></fig><p><italic><tp:taxon-name><tp:taxon-name-part taxon-name-part-type="genus" reg="Erythrophylloporus">Erythrophylloporus</tp:taxon-name-part><tp:taxon-name-part taxon-name-part-type="species" reg="paucicarpus">paucicarpus</tp:taxon-name-part></tp:taxon-name></italic> is different from the two New World species by the reddening of the context, whereas in <italic><tp:taxon-name><tp:taxon-name-part taxon-name-part-type="genus" reg="Erythrophylloporus">E.</tp:taxon-name-part><tp:taxon-name-part taxon-name-part-type="species" reg="fagicola">fagicola</tp:taxon-name-part></tp:taxon-name></italic>, it turns blue and, in <italic><tp:taxon-name><tp:taxon-name-part taxon-name-part-type="genus" reg="Erythrophylloporus">E.</tp:taxon-name-part><tp:taxon-name-part taxon-name-part-type="species" reg="aurantiacus">aurantiacus</tp:taxon-name-part></tp:taxon-name></italic>, the colour remains unchanged when exposed. Moreover, <italic><tp:taxon-name><tp:taxon-name-part taxon-name-part-type="genus" reg="Erythrophylloporus">E.</tp:taxon-name-part><tp:taxon-name-part taxon-name-part-type="species" reg="fagicola">fagicola</tp:taxon-name-part></tp:taxon-name></italic> has somewhat thick-walled (0.8–3.5 µm) pleurocystidia (<xref ref-type="bibr" rid="B22">Montoya and Bandala 2011</xref>), which are not found in <italic><tp:taxon-name><tp:taxon-name-part taxon-name-part-type="genus" reg="Erythrophylloporus">E.</tp:taxon-name-part><tp:taxon-name-part taxon-name-part-type="species" reg="paucicarpus">paucicarpus</tp:taxon-name-part></tp:taxon-name></italic>. Although the basidiospores of <italic><tp:taxon-name><tp:taxon-name-part taxon-name-part-type="genus" reg="Erythrophylloporus">E.</tp:taxon-name-part><tp:taxon-name-part taxon-name-part-type="species" reg="paucicarpus">paucicarpus</tp:taxon-name-part></tp:taxon-name></italic> and <italic><tp:taxon-name><tp:taxon-name-part taxon-name-part-type="genus" reg="Erythrophylloporus">E.</tp:taxon-name-part><tp:taxon-name-part taxon-name-part-type="species" reg="aurantiacus">aurantiacus</tp:taxon-name-part></tp:taxon-name></italic> are similar in size (<italic><tp:taxon-name><tp:taxon-name-part taxon-name-part-type="genus" reg="Erythrophylloporus">E.</tp:taxon-name-part><tp:taxon-name-part taxon-name-part-type="species" reg="aurantiacus">aurantiacus</tp:taxon-name-part></tp:taxon-name></italic> = 6.0–7.5 × 4–5.5 µm), they differ in shape, being more ovoid in <italic><tp:taxon-name><tp:taxon-name-part taxon-name-part-type="genus" reg="Erythrophylloporus">E.</tp:taxon-name-part><tp:taxon-name-part taxon-name-part-type="species" reg="aurantiacus">aurantiacus</tp:taxon-name-part></tp:taxon-name></italic> than in <italic><tp:taxon-name><tp:taxon-name-part taxon-name-part-type="genus" reg="Erythrophylloporus">E.</tp:taxon-name-part><tp:taxon-name-part taxon-name-part-type="species" reg="paucicarpus">paucicarpus</tp:taxon-name-part></tp:taxon-name></italic>. <italic><tp:taxon-name><tp:taxon-name-part taxon-name-part-type="genus" reg="Erythrophylloporus">Erythrophylloporus</tp:taxon-name-part><tp:taxon-name-part taxon-name-part-type="species" reg="paucicarpus">paucicarpus</tp:taxon-name-part></tp:taxon-name></italic> also differs from <italic><tp:taxon-name><tp:taxon-name-part taxon-name-part-type="genus" reg="Erythrophylloporus">E.</tp:taxon-name-part><tp:taxon-name-part taxon-name-part-type="species" reg="aurantiacus">aurantiacus</tp:taxon-name-part></tp:taxon-name></italic> by macro-chemical reactions. In the latter, the pileus surface and pileus context are unchanging with NH<sub>4</sub>OH (<xref ref-type="bibr" rid="B9">Halling et al. 1999</xref>), while in <italic><tp:taxon-name><tp:taxon-name-part taxon-name-part-type="genus" reg="Erythrophylloporus">E.</tp:taxon-name-part><tp:taxon-name-part taxon-name-part-type="species" reg="paucicarpus">paucicarpus</tp:taxon-name-part></tp:taxon-name></italic>, the pileus becomes orange to red and the pileus context initially turns blue then with a greenish tinge.</p></tp:treatment-sec><tp:treatment-sec><!--Section generated to contain objects referenced in tp:taxon-treatment.--><fig id="F5" position="float" orientation="portrait"><label>Figure 5.</label><caption><p>Microscopic features of <italic><tp:taxon-name><tp:taxon-name-part taxon-name-part-type="genus" reg="Erythrophylloporus">Erythrophylloporus</tp:taxon-name-part><tp:taxon-name-part taxon-name-part-type="species" reg="paucicarpus">paucicarpus</tp:taxon-name-part></tp:taxon-name></italic><bold>A</bold> basidiospores <bold>B</bold> basidia <bold>C</bold> cheilocystidia <bold>D</bold> pleurocystidia <bold>E</bold> pileipellis <bold>F</bold> stipitipellis. – Scale bars: 10 µm (<bold>A–B</bold>); 50 µm (<bold>C–F</bold>). All drawings were made from the type (OR1151).</p></caption><graphic xmlns:xlink="http://www.w3.org/1999/xlink" xlink:href="mycokeys-55-029-g005.jpg" position="float" orientation="portrait" xlink:type="simple" id="oo_312122.jpg"/></fig></tp:treatment-sec><ref-list><ref id="B39"><mixed-citation xmlns:xlink="http://www.w3.org/1999/xlink" xlink:type="simple"><person-group><name name-style="western"><surname>Zhang</surname><given-names>M</given-names></name><name name-style="western"><surname>Li</surname><given-names>TH</given-names></name></person-group> (<year>2018</year>) <article-title><italic><tp:taxon-name><tp:taxon-name-part taxon-name-part-type="genus">Erythrophylloporus</tp:taxon-name-part></tp:taxon-name></italic> (<tp:taxon-name><tp:taxon-name-part taxon-name-part-type="family">Boletaceae</tp:taxon-name-part></tp:taxon-name>, <tp:taxon-name><tp:taxon-name-part taxon-name-part-type="order">Boletales</tp:taxon-name-part></tp:taxon-name>), a new genus inferred from morphological and molecular data from subtropical and tropical China.</article-title><source>Mycosystema</source><volume>37</volume>(<issue>9</issue>): <fpage>1111</fpage>–<lpage>1126</lpage>.</mixed-citation></ref><ref id="B22"><mixed-citation xmlns:xlink="http://www.w3.org/1999/xlink" xlink:type="simple"><person-group><name name-style="western"><surname>Montoya</surname><given-names>L</given-names></name><name name-style="western"><surname>Bandala</surname><given-names>VM</given-names></name></person-group> (<year>2011</year>) <article-title>A new <italic><tp:taxon-name><tp:taxon-name-part taxon-name-part-type="genus">Phylloporus</tp:taxon-name-part></tp:taxon-name></italic> from two relict <tp:taxon-name><tp:taxon-name-part taxon-name-part-type="genus">Fagus</tp:taxon-name-part><tp:taxon-name-part taxon-name-part-type="species">grandifolia</tp:taxon-name-part><tp:taxon-name-part taxon-name-part-type="infraspecific-rank">var.</tp:taxon-name-part><tp:taxon-name-part taxon-name-part-type="variety">mexicana</tp:taxon-name-part></tp:taxon-name> populations in a montane cloud forest.</article-title><source>Mycotaxon</source><volume>117</volume>: <fpage>9</fpage>–<lpage>18</lpage>. <ext-link xlink:type="simple" ext-link-type="doi" xlink:href="10.5248/117.9">https://doi.org/10.5248/117.9</ext-link></mixed-citation></ref><ref id="B9"><mixed-citation xmlns:xlink="http://www.w3.org/1999/xlink" xlink:type="simple"><person-group><name name-style="western"><surname>Halling</surname><given-names>RE</given-names></name><name name-style="western"><surname>Mueller</surname><given-names>GM</given-names></name><name name-style="western"><surname>Dallwitz</surname><given-names>MJ</given-names></name></person-group> (<year>1999</year>) <article-title>A new <italic><tp:taxon-name><tp:taxon-name-part taxon-name-part-type="genus">Phylloporus</tp:taxon-name-part></tp:taxon-name></italic> (<tp:taxon-name><tp:taxon-name-part taxon-name-part-type="class">Basidiomycetes</tp:taxon-name-part></tp:taxon-name>, <tp:taxon-name><tp:taxon-name-part taxon-name-part-type="family">Boletaceae</tp:taxon-name-part></tp:taxon-name>) with a key to species in Colombia and Costa Rica.</article-title><source>Mycotaxon</source><volume>73</volume>: <fpage>63</fpage>–<lpage>67</lpage>.</mixed-citation></ref></ref-list></tp:taxon-treatment>
