# Supplementary material for: Two new Erythrophylloporus species (Boletaceae) from Thailand, with two new combinations of American species
Source: MycoKeys. 2019 Jun 21;55:29–57. doi: 10.3897/mycokeys.55.34570 (PMC6598938; doi:10.3897/mycokeys.55.34570)
Supplement: XML Treatment for Erythrophylloporus suthepensis [file mycokeys.55.34570-treatment3.xml]

<!DOCTYPE tp:taxon-treatment
  PUBLIC "-//TaxonX//DTD Taxonomic Treatment Publishing DTD v0 20100105//EN" "tax-treatment-NSO.dtd">
<tp:taxon-treatment xmlns:tp="http://www.plazi.org/taxpub"><tp:treatment-meta><kwd-group><label>Taxon classification</label><kwd><named-content xmlns:xlink="http://www.w3.org/1999/xlink" content-type="kingdom">Fungi</named-content></kwd><kwd><named-content xmlns:xlink="http://www.w3.org/1999/xlink" content-type="order">Boletales</named-content></kwd><kwd><named-content xmlns:xlink="http://www.w3.org/1999/xlink" content-type="family">Boletaceae</named-content></kwd></kwd-group><mixed-citation publication-type="journal"><person-group><name><surname>Vadthanarat</surname><given-names>Santhiti</given-names></name><name><surname>Amalfi</surname><given-names>Mario</given-names></name><name><surname>Halling</surname><given-names>Roy E.</given-names></name><name><surname>Bandala</surname><given-names>Victor</given-names></name><name><surname>Lumyong</surname><given-names>Saisamorn</given-names></name><name><surname>Raspé</surname><given-names>Olivier</given-names></name></person-group><article-title>Two new <italic><tp:taxon-name><tp:taxon-name-part taxon-name-part-type="genus" reg="Erythrophylloporus">Erythrophylloporus</tp:taxon-name-part></tp:taxon-name></italic> species (<tp:taxon-name><tp:taxon-name-part taxon-name-part-type="family">Boletaceae</tp:taxon-name-part></tp:taxon-name>) from Thailand, with two new combinations of American species</article-title><source>MycoKeys</source><day>21</day><month>6</month><year>2019</year><volume>55</volume><fpage>29</fpage><lpage>57</lpage><pub-id pub-id-type="doi">10.3897/mycokeys.55.34570</pub-id></mixed-citation></tp:treatment-meta><tp:nomenclature><tp:taxon-name>
              <tp:taxon-name-part taxon-name-part-type="genus" reg="Erythrophylloporus">Erythrophylloporus</tp:taxon-name-part>
              <tp:taxon-name-part taxon-name-part-type="species" reg="suthepensis">suthepensis</tp:taxon-name-part>
              <object-id xmlns:xlink="http://www.w3.org/1999/xlink" content-type="mycobank" xlink:type="simple">823606</object-id>
            </tp:taxon-name><tp:taxon-authority>Vadthanarat, Raspé &amp; Lumyong</tp:taxon-authority><tp:taxon-status xmlns:xlink="http://www.w3.org/1999/xlink" xlink:type="simple">sp. nov.</tp:taxon-status><xref ref-type="fig" rid="F2">Figs 2B</xref><xref ref-type="fig" rid="F3">, 3B</xref><xref ref-type="fig" rid="F4">, 4B</xref><xref ref-type="fig" rid="F6">and 6</xref></tp:nomenclature><tp:treatment-sec sec-type="Holotype" id="SECID0EQVEM"><title>Holotype.</title><p>THAILAND, Chiang Mai Province, Muang District, Doi Suthep-Pui National Park, <named-content xmlns:xlink="http://www.w3.org/1999/xlink" content-type="dwc:verbatimCoordinates" xlink:type="simple"><named-content content-type="geo-json" specific-use="{&#34;type&#34;:&#34;Point&#34;,&#34;coordinates&#34;:[98.932222,18.813056]}" id="NCID0EZVEM" xlink:type="simple">18°48'47"N, 98°55'56"E</named-content></named-content>, elev. 645 m, 25 August 2015, <italic>S. Vadthanarat</italic>, SV0236, (holotype CMUB, isotype BKF, BR).</p></tp:treatment-sec><tp:treatment-sec sec-type="etymology" id="SECID0EAWEM"><title>Etymology.</title><p>Refers to the type locality Doi Suthep.</p></tp:treatment-sec><tp:treatment-sec sec-type="description" id="SECID0EFWEM"><title>Description.</title><p><italic>Basidiomata</italic> stipitate-pileate with lamellate hymenophore, small-sized. <italic>Pileus</italic> (1.0–)2.5– 3.5 cm in diameter, subumbonate with involute margin at first, becoming convex to plano-convex with inflexed margin; surface even with some small pustules, tomentose, dull, slightly moist, yellow (3–4A4– 5) becoming light orange to orange-red (5–6A5–7 to 7–8A–B7–8) with patches of light yellow to light orange (4–5A5–6) becoming brownish-orange to dull red (7B–C8 to 8B–D8) with age, the colour of the margin when young clearly paler than the rest of the pileus, bluing when bruised. <italic>Pileus context</italic> 2–3 mm thick half-way to the margin, tough, yellowish-orange (4A5), unchanging when bruised. <italic>Stipe</italic> 2.5– 4.5 × 0.3– 0.8 cm, central, slightly curved, terete, dull, dry, yellowish-orange (2A6–7) with greyish-orange (5–6 B 7–8) coarse scales at first, then light yellow or reddish-yellow to brownish-orange (4A/B5–6 to 7C6) with brownish-red to reddish-dark brown (7F4–5, 8C7–8, 8F5–7) scales, sub-bulbous, with bright yellow to greyish-yellow (2A6–7 to 3A/B5–6) sparse basal mycelium that extends half-way up the stipe. <italic>Stipe context</italic> solid, tough, reddish-yellow (4A6) near the pileus then paler to light yellow (4A5) near the base, unchanging when bruised. <italic>Hymenophore</italic> lamellate; lamellae decurrent, subdistant, slightly thick, with sinuate edge, of varying lengths, 26–34 lamellae, with 4–6 different lengths of lamellullae, 4–5 mm wide half-way to margin, brownish-orange (7C7–8) with deep yellow to orange (4–5A7–8) edge, bluish-grey when looking tangentially to the surface, bluing when bruised. <italic>Odour</italic> rubbery. <italic>Taste</italic> mild with rubbery texture. <italic>Spore print</italic> olivaceous brown (4F5).</p><p><italic>Macrochemical reactions</italic>. <abbrev xmlns:xlink="http://www.w3.org/1999/xlink" xlink:title="potassium hydroxide" xlink:type="simple">KOH</abbrev> orange-brown on pileus and stipe surface; yellowish-brown on pileus and stipe context and hymenophore. NH<sub>4</sub>OH yellowish-brown on pileus and stipe surface and hymenophore; yellowish on pileus and stipe context.</p><p><italic>Basidiospores</italic> [218/4/2] (4.6–)4.8–5.2–5.7(–5.9) × (3.5–)3.6–4–4.3(–4.5) µm, <italic>Q</italic> = (1.15–)1.21–1.32–1.44(–1.57); from the type (SV0236) (4.6–)4.8–5.2–5.7(–5.9) × (3.5–)3.6–3.9–4.4(–4.5) µm, <italic>Q</italic> = (1.15–)1.21–1.32–1.43(–1.57), <italic>N</italic> = 80, broadly ellipsoid to subglobose, smooth under light microscope and <abbrev xmlns:xlink="http://www.w3.org/1999/xlink" xlink:title="For scanning electron microscopy" xlink:type="simple">SEM</abbrev>, yellowish to pale brown in water, hyaline in 5% <abbrev xmlns:xlink="http://www.w3.org/1999/xlink" xlink:title="potassium hydroxide" xlink:type="simple">KOH</abbrev>, thin-walled, inamyloid. <italic>Basidia</italic> 4-spored, (24.7–)25.3–31.1–35.8(–35.9) × (5.3–)5.3–6.6–7.5(–7.5) µm, narrowly clavate to subcylindrical, attenuated towards the base, clampless, hyaline to yellowish hyaline in water, Melzer’s reagent and 5% <abbrev xmlns:xlink="http://www.w3.org/1999/xlink" xlink:title="potassium hydroxide" xlink:type="simple">KOH</abbrev>; <italic>sterigmata</italic> up to 4.5 µm long. <italic>Cheilocystidia</italic> (37.3–)37.9–51–63.8(–64.1) × (5.3–)5.4–8.5–12.4(–13.7) µm, narrowly conical to narrowly fusiform with obtuse apex, projecting up to 25 µm, thin-walled, smooth, yellowish-hyaline in water, hyaline in 5% <abbrev xmlns:xlink="http://www.w3.org/1999/xlink" xlink:title="potassium hydroxide" xlink:type="simple">KOH</abbrev> and NH<sub>4</sub>OH, inamyloid, more or less forming a sterile edge . <italic>Pleurocystidia</italic> (46.5–)49.2–68.9–95.2(–99.3) × (9.3–)9.6–12.6–18.9(–20) µm, abundant, narrowly conical with obtuse apex, projecting up to 28 µm, thin-walled, mostly yellowish hyaline in water and hyaline in 5% <abbrev xmlns:xlink="http://www.w3.org/1999/xlink" xlink:title="potassium hydroxide" xlink:type="simple">KOH</abbrev> and NH<sub>4</sub>OH, some containing yellowish-brown to dark brown pigments in water and yellowish-pale brown in 5% <abbrev xmlns:xlink="http://www.w3.org/1999/xlink" xlink:title="potassium hydroxide" xlink:type="simple">KOH</abbrev> and NH<sub>4</sub>OH, inamyloid, arising more or less deeply in the subhymenium or from hymenophoral trama. <italic>Hymenophoral trama</italic> subregular near the pileus context becoming slightly divergent near the edge, 46–192 µm wide, widest near the pileus context then getting narrower when close to the edge, composed of clampless hyphae 2.5–7.5 µm wide, pinkish-red hyaline in water, especially at the centre of the trama, yellowish hyaline to hyaline in 5% <abbrev xmlns:xlink="http://www.w3.org/1999/xlink" xlink:title="potassium hydroxide" xlink:type="simple">KOH</abbrev> and NH<sub>4</sub>OH. <italic>Pileipellis</italic> a palisadoderm to trichoderm 71–119 µm thick, composed of slightly thick-walled, cylindrical to irregular hyphae with fine encrustation on the wall, terminal cells 12–46 × 3.5–9 µm with pointed to notched apex or sometimes truncated apex, with 6–15(–28) µm short cells at the base, hyaline or yellowish-orange hyaline to orange hyaline hyphae with scattered fine encrustation on the wall when observed in water, hyaline to yellowish hyaline in 5% <abbrev xmlns:xlink="http://www.w3.org/1999/xlink" xlink:title="potassium hydroxide" xlink:type="simple">KOH</abbrev> and NH<sub>4</sub>OH, inamyloid. <italic>Pileus context</italic> composed of slightly thick-walled, strongly interwoven hyphae, 5–8.5 µm wide, inamyloid. <italic>Stipitipellis</italic> a disrupted palisadoderm perpendicular to the stipe axis, 47–123 µm thick, composed of slightly thick-walled, cylindrical to irregular hyphae with fine encrustations on the wall, yellow to yellowish-orange, intermixed with mostly yellowish hyaline to yellowish-brown hyphae in 5% <abbrev xmlns:xlink="http://www.w3.org/1999/xlink" xlink:title="potassium hydroxide" xlink:type="simple">KOH</abbrev> and NH<sub>4</sub>OH, terminal cells 14–47 × 4–8.5 µm with variously notched apex. <italic>Caulocystidia</italic> mixed in a group with the stipitipellis hyphae, same shape and size as the pleurocystidia, dark brown in water, paler in 5% <abbrev xmlns:xlink="http://www.w3.org/1999/xlink" xlink:title="potassium hydroxide" xlink:type="simple">KOH</abbrev> and NH<sub>4</sub>OH. <italic>Stipe context</italic> composed of parallel, densely packed, 4–9.5 µm wide hyphae, hyphae wall with scattered fine encrustations when observed in water. <italic>Clamp connections</italic> not seen in any tissue.</p><fig id="F5" position="float" orientation="portrait"><label>Figure 5.</label><caption><p>Microscopic features of <italic><tp:taxon-name><tp:taxon-name-part taxon-name-part-type="genus" reg="Erythrophylloporus">Erythrophylloporus</tp:taxon-name-part><tp:taxon-name-part taxon-name-part-type="species" reg="paucicarpus">paucicarpus</tp:taxon-name-part></tp:taxon-name></italic><bold>A</bold> basidiospores <bold>B</bold> basidia <bold>C</bold> cheilocystidia <bold>D</bold> pleurocystidia <bold>E</bold> pileipellis <bold>F</bold> stipitipellis. – Scale bars: 10 µm (<bold>A–B</bold>); 50 µm (<bold>C–F</bold>). All drawings were made from the type (OR1151).</p></caption><graphic xmlns:xlink="http://www.w3.org/1999/xlink" xlink:href="mycokeys-55-029-g005.jpg" position="float" orientation="portrait" xlink:type="simple" id="oo_312122.jpg"/></fig></tp:treatment-sec><tp:treatment-sec sec-type="Habit and habitat" id="SECID0EZZEM"><title>Habit and habitat.</title><p>On soil, gregarious (up to 10 basidiomata) in dipterocarp forest dominated by <italic><tp:taxon-name><tp:taxon-name-part taxon-name-part-type="genus" reg="Dipterocarpus">Dipterocarpus</tp:taxon-name-part><tp:taxon-name-part taxon-name-part-type="species" reg="tuberculatus">tuberculatus</tp:taxon-name-part></tp:taxon-name></italic>, <italic><tp:taxon-name><tp:taxon-name-part taxon-name-part-type="genus" reg="Dipterocarpus">D.</tp:taxon-name-part><tp:taxon-name-part taxon-name-part-type="species" reg="obtusifolius">obtusifolius</tp:taxon-name-part></tp:taxon-name></italic>, <italic><tp:taxon-name><tp:taxon-name-part taxon-name-part-type="genus" reg="Shorea">Shorea</tp:taxon-name-part><tp:taxon-name-part taxon-name-part-type="species" reg="obtusa">obtusa</tp:taxon-name-part></tp:taxon-name></italic> and <italic><tp:taxon-name><tp:taxon-name-part taxon-name-part-type="genus" reg="Shorea">S.</tp:taxon-name-part><tp:taxon-name-part taxon-name-part-type="species" reg="siamensis">siamensis</tp:taxon-name-part></tp:taxon-name></italic>, mixed with scattered fagaceous trees.</p></tp:treatment-sec><tp:treatment-sec sec-type="distribution" id="SECID0EL2EM"><title>Known distribution.</title><p>Currently known only from Doi Suthep-Pui National Park, Chiang Mai Province, northern Thailand.</p></tp:treatment-sec><tp:treatment-sec sec-type="material" id="SECID0EQ2EM"><title>Additional specimens examined.</title><p>– THAILAND, Chiang Mai Province, Meuang District, Doi Suthep-Pui National Park, <named-content xmlns:xlink="http://www.w3.org/1999/xlink" content-type="dwc:verbatimCoordinates" xlink:type="simple"><named-content content-type="geo-json" specific-use="{&#34;type&#34;:&#34;Point&#34;,&#34;coordinates&#34;:[98.927778,18.801389]}" id="NCID0EZ2EM" xlink:type="simple">18°48'05"N, 98°55'40"E</named-content></named-content>, elev. 800 m, 17 May 2015, <italic>O. Raspé</italic>, OR0615B (CMUB, BKF, BR).</p></tp:treatment-sec><tp:treatment-sec sec-type="remarks" id="SECID0EA3EM"><title>Remarks.</title><p><italic><tp:taxon-name><tp:taxon-name-part taxon-name-part-type="genus" reg="Erythrophylloporus">Erythrophylloporus</tp:taxon-name-part><tp:taxon-name-part taxon-name-part-type="species" reg="suthepensis">suthepensis</tp:taxon-name-part></tp:taxon-name></italic> is characterised by the following combination of features: yellow to light orange to orange red to brownish-orange to dull red pileus; brownish-orange lamellae with deep yellow to orange edge; the colour of the lamellae appears more bluish-grey when observed from an oblique angle to the surface; pileus surface and lamellae turning blue when bruised; some pleurocystidia containing yellowish-brown to dark brown pigments in water; basidiospores that are smaller or shorter (4.6–5.9 × 3.5–4.5 µm) than the other <italic><tp:taxon-name><tp:taxon-name-part taxon-name-part-type="genus" reg="Erythrophylloporus">Erythrophylloporus</tp:taxon-name-part></tp:taxon-name></italic> species (<italic><tp:taxon-name><tp:taxon-name-part taxon-name-part-type="genus" reg="Erythrophylloporus">E.</tp:taxon-name-part><tp:taxon-name-part taxon-name-part-type="species" reg="aurantiacus">aurantiacus</tp:taxon-name-part></tp:taxon-name></italic> = 6.0–7.5 × 4–5.5µm; <italic><tp:taxon-name><tp:taxon-name-part taxon-name-part-type="genus" reg="Erythrophylloporus">E.</tp:taxon-name-part><tp:taxon-name-part taxon-name-part-type="species" reg="cinnabarinus">cinnabarinus</tp:taxon-name-part></tp:taxon-name></italic> = 5.5–7 × 4.5–5.5 µm; <italic><tp:taxon-name><tp:taxon-name-part taxon-name-part-type="genus" reg="Erythrophylloporus">E.</tp:taxon-name-part><tp:taxon-name-part taxon-name-part-type="species" reg="fagicola">fagicola</tp:taxon-name-part></tp:taxon-name></italic> = 6.5–11 × 4–7.5 µm; <italic><tp:taxon-name><tp:taxon-name-part taxon-name-part-type="genus" reg="Erythrophylloporus">E.</tp:taxon-name-part><tp:taxon-name-part taxon-name-part-type="species" reg="paucicarpus">paucicarpus</tp:taxon-name-part></tp:taxon-name></italic> = 5.9–8 × 4.1–6 µm) (<xref ref-type="bibr" rid="B9">Halling et al. 1999</xref>, <xref ref-type="bibr" rid="B22">Montoya and Bandala 2011</xref>, <xref ref-type="bibr" rid="B39">Zhang and Li 2018</xref>).</p><p>Morphologically, <italic><tp:taxon-name><tp:taxon-name-part taxon-name-part-type="genus" reg="Erythrophylloporus">E.</tp:taxon-name-part><tp:taxon-name-part taxon-name-part-type="species" reg="suthepensis">suthepensis</tp:taxon-name-part></tp:taxon-name></italic> is quite similar to <italic><tp:taxon-name><tp:taxon-name-part taxon-name-part-type="genus" reg="Erythrophylloporus">E.</tp:taxon-name-part><tp:taxon-name-part taxon-name-part-type="species" reg="cinnabarinus">cinnabarinus</tp:taxon-name-part></tp:taxon-name></italic> in that they have similar colours in pileus and lamellae; the lamellae in both species also turn more or less blue to dark blue when bruised. <italic><tp:taxon-name><tp:taxon-name-part taxon-name-part-type="genus" reg="Erythrophylloporus">Erythrophylloporus</tp:taxon-name-part><tp:taxon-name-part taxon-name-part-type="species" reg="suthepensis">suthepensis</tp:taxon-name-part></tp:taxon-name></italic> and <italic><tp:taxon-name><tp:taxon-name-part taxon-name-part-type="genus" reg="Erythrophylloporus">E.</tp:taxon-name-part><tp:taxon-name-part taxon-name-part-type="species" reg="cinnabarinus">cinnabarinus</tp:taxon-name-part></tp:taxon-name></italic> are also similar, based on some pleurocystidia containing yellowish-brown to dark brown pigments, but those features are not found in <italic><tp:taxon-name><tp:taxon-name-part taxon-name-part-type="genus" reg="Erythrophylloporus">E.</tp:taxon-name-part><tp:taxon-name-part taxon-name-part-type="species" reg="paucicarpus">paucicarpus</tp:taxon-name-part></tp:taxon-name></italic> and in the two New World <italic><tp:taxon-name><tp:taxon-name-part taxon-name-part-type="genus" reg="Erythrophylloporus">Erythrophylloporus</tp:taxon-name-part></tp:taxon-name></italic> species (<xref ref-type="bibr" rid="B9">Halling et al. 1999</xref>, <xref ref-type="bibr" rid="B22">Montoya and Bandala 2011</xref>). However, the pleurocystidia containing brown pigments seem to be more frequent in <italic><tp:taxon-name><tp:taxon-name-part taxon-name-part-type="genus" reg="Erythrophylloporus">E.</tp:taxon-name-part><tp:taxon-name-part taxon-name-part-type="species" reg="cinnabarinus">cinnabarinus</tp:taxon-name-part></tp:taxon-name></italic>, which also has, on average, larger basidiospores than <italic><tp:taxon-name><tp:taxon-name-part taxon-name-part-type="genus" reg="Erythrophylloporus">E.</tp:taxon-name-part><tp:taxon-name-part taxon-name-part-type="species" reg="suthepensis">suthepensis</tp:taxon-name-part></tp:taxon-name></italic> (<xref ref-type="bibr" rid="B39">Zhang and Li 2018</xref>).</p><p>The pinkish-red hymenophoral trama of <italic><tp:taxon-name><tp:taxon-name-part taxon-name-part-type="genus" reg="Erythrophylloporus">E.</tp:taxon-name-part><tp:taxon-name-part taxon-name-part-type="species" reg="suthepensis">suthepensis</tp:taxon-name-part></tp:taxon-name></italic> was not found in either <italic><tp:taxon-name><tp:taxon-name-part taxon-name-part-type="genus" reg="Erythrophylloporus">E.</tp:taxon-name-part><tp:taxon-name-part taxon-name-part-type="species" reg="paucicarpus">paucicarpus</tp:taxon-name-part></tp:taxon-name></italic> or in the two American <italic><tp:taxon-name><tp:taxon-name-part taxon-name-part-type="genus" reg="Erythrophylloporus">Erythrophylloporus</tp:taxon-name-part></tp:taxon-name></italic> species. In our observation of the two American specimens (<italic><tp:taxon-name><tp:taxon-name-part taxon-name-part-type="genus" reg="Erythrophylloporus">E.</tp:taxon-name-part><tp:taxon-name-part taxon-name-part-type="species" reg="aurantiacus">aurantiacus</tp:taxon-name-part></tp:taxon-name></italic> voucher REH7271 and <italic><tp:taxon-name><tp:taxon-name-part taxon-name-part-type="genus" reg="Erythrophylloporus">E.</tp:taxon-name-part><tp:taxon-name-part taxon-name-part-type="species" reg="fagicola">fagicola</tp:taxon-name-part></tp:taxon-name></italic> voucher Garay215), we found that the hymenophoral trama was yellowish hyaline when observed in water. The original description of <italic><tp:taxon-name><tp:taxon-name-part taxon-name-part-type="genus" reg="Erythrophylloporus">E.</tp:taxon-name-part><tp:taxon-name-part taxon-name-part-type="species" reg="cinnabarinus">cinnabarinus</tp:taxon-name-part></tp:taxon-name></italic> does not mention the colour of the hymenophoral trama and we could not obtain a specimen to observe this character. However, other morphological characters and phylogenetic evidence are enough to differentiate <italic><tp:taxon-name><tp:taxon-name-part taxon-name-part-type="genus" reg="Erythrophylloporus">E.</tp:taxon-name-part><tp:taxon-name-part taxon-name-part-type="species" reg="suthepensis">suthepensis</tp:taxon-name-part></tp:taxon-name></italic> from <italic><tp:taxon-name><tp:taxon-name-part taxon-name-part-type="genus" reg="Erythrophylloporus">E.</tp:taxon-name-part><tp:taxon-name-part taxon-name-part-type="species" reg="cinnabarinus">cinnabarinus</tp:taxon-name-part></tp:taxon-name></italic>.</p><p>Our phylogenetic analyses of a four-gene dataset revealed that <italic><tp:taxon-name><tp:taxon-name-part taxon-name-part-type="genus" reg="Phylloporus">Phylloporus</tp:taxon-name-part><tp:taxon-name-part taxon-name-part-type="species" reg="aurantiacus">aurantiacus</tp:taxon-name-part></tp:taxon-name></italic> from Costa Rica and <italic><tp:taxon-name><tp:taxon-name-part taxon-name-part-type="genus" reg="Phylloporus">P.</tp:taxon-name-part><tp:taxon-name-part taxon-name-part-type="species" reg="fagicola">fagicola</tp:taxon-name-part></tp:taxon-name></italic> from Mexico clustered in the <italic><tp:taxon-name><tp:taxon-name-part taxon-name-part-type="genus" reg="Erythrophylloporus">Erythrophylloporus</tp:taxon-name-part></tp:taxon-name></italic> clade with high support (BS = 100% and PP = 1). Both species possess the distinctive morphological characters of <italic><tp:taxon-name><tp:taxon-name-part taxon-name-part-type="genus" reg="Erythrophylloporus">Erythrophylloporus</tp:taxon-name-part></tp:taxon-name></italic>, which include yellowish-orange to reddish-orange basidiomata, orange to orange brown lamellae, bright yellow basal mycelium, ovoid or ellipsoid to broadly ellipsoid basidiospores with smooth surface and subcylindrical to subfusoid to ventricose cheilocystidia and pleurocystidia (<xref ref-type="bibr" rid="B9">Halling et al. 1999</xref>, <xref ref-type="bibr" rid="B22">Montoya and Bandala 2011</xref>). Therefore, the following two new combinations are proposed:</p><fig id="F6" position="float" orientation="portrait"><label>Figure 6.</label><caption><p>Microscopic features of <italic><tp:taxon-name><tp:taxon-name-part taxon-name-part-type="genus" reg="Erythrophylloporus">Erythrophylloporus</tp:taxon-name-part><tp:taxon-name-part taxon-name-part-type="species" reg="suthepensis">suthepensis</tp:taxon-name-part></tp:taxon-name></italic><bold>A</bold> basidiospores <bold>B</bold> basidia <bold>C</bold> cheilocystidia <bold>D</bold> pleurocystidia <bold>E</bold> pileipellis <bold>F</bold> stipitipellis showing some dark caulocystidia mixed with slightly rough, cylindrical to irregular hyphae. – Scale bars: 10 µm (<bold>A–B</bold>); 50 µm (<bold>C–F</bold>). All drawings were made from the type (SV0236).</p></caption><graphic xmlns:xlink="http://www.w3.org/1999/xlink" xlink:href="mycokeys-55-029-g006.jpg" position="float" orientation="portrait" xlink:type="simple" id="oo_312123.jpg"/></fig></tp:treatment-sec><tp:treatment-sec><!--Section generated to contain objects referenced in tp:taxon-treatment.--><fig id="F2" position="float" orientation="portrait"><label>Figure 2.</label><caption><p>Habits of Thai <italic><tp:taxon-name><tp:taxon-name-part taxon-name-part-type="genus" reg="Erythrophylloporus">Erythrophylloporus</tp:taxon-name-part></tp:taxon-name></italic> species <bold>A</bold><italic><tp:taxon-name><tp:taxon-name-part taxon-name-part-type="genus" reg="Erythrophylloporus">E.</tp:taxon-name-part><tp:taxon-name-part taxon-name-part-type="species" reg="paucicarpus">paucicarpus</tp:taxon-name-part></tp:taxon-name></italic><bold>B</bold><italic><tp:taxon-name><tp:taxon-name-part taxon-name-part-type="genus" reg="Erythrophylloporus">E.</tp:taxon-name-part><tp:taxon-name-part taxon-name-part-type="species" reg="suthepensis">suthepensis</tp:taxon-name-part></tp:taxon-name></italic>. Scale bars: 1 cm.</p></caption><graphic xmlns:xlink="http://www.w3.org/1999/xlink" xlink:href="mycokeys-55-029-g002.jpg" position="float" orientation="portrait" xlink:type="simple" id="oo_312119.jpg"/></fig><fig id="F3" position="float" orientation="portrait"><label>Figure 3.</label><caption><p>Scanning electron micrographs of basidiospores from Thai <italic><tp:taxon-name><tp:taxon-name-part taxon-name-part-type="genus" reg="Erythrophylloporus">Erythrophylloporus</tp:taxon-name-part></tp:taxon-name></italic> show smooth surfaces <bold>A</bold><italic><tp:taxon-name><tp:taxon-name-part taxon-name-part-type="genus" reg="Erythrophylloporus">E.</tp:taxon-name-part><tp:taxon-name-part taxon-name-part-type="species" reg="paucicarpus">paucicarpus</tp:taxon-name-part></tp:taxon-name></italic><bold>B</bold><italic><tp:taxon-name><tp:taxon-name-part taxon-name-part-type="genus" reg="Erythrophylloporus">E.</tp:taxon-name-part><tp:taxon-name-part taxon-name-part-type="species" reg="suthepensis">suthepensis</tp:taxon-name-part></tp:taxon-name></italic>. Scale bars: 1 µm.</p></caption><graphic xmlns:xlink="http://www.w3.org/1999/xlink" xlink:href="mycokeys-55-029-g003.jpg" position="float" orientation="portrait" xlink:type="simple" id="oo_312120.jpg"/></fig><fig id="F4" position="float" orientation="portrait"><label>Figure 4.</label><caption><p>Origin of pleurocystidia (white arrow), more or less deep in the subhymenium or from hymenophoral trama <bold>A</bold><italic><tp:taxon-name><tp:taxon-name-part taxon-name-part-type="genus" reg="Erythrophylloporus">E.</tp:taxon-name-part><tp:taxon-name-part taxon-name-part-type="species" reg="paucicarpus">paucicarpus</tp:taxon-name-part></tp:taxon-name></italic><bold>B</bold><italic><tp:taxon-name><tp:taxon-name-part taxon-name-part-type="genus" reg="Erythrophylloporus">E.</tp:taxon-name-part><tp:taxon-name-part taxon-name-part-type="species" reg="suthepensis">suthepensis</tp:taxon-name-part></tp:taxon-name></italic> – hymenium (H), subhymenium (SH), Scale bars: 25 µm (<bold>A–B</bold>).</p></caption><graphic xmlns:xlink="http://www.w3.org/1999/xlink" xlink:href="mycokeys-55-029-g004.jpg" position="float" orientation="portrait" xlink:type="simple" id="oo_312121.jpg"/></fig></tp:treatment-sec><ref-list><ref id="B9"><mixed-citation xmlns:xlink="http://www.w3.org/1999/xlink" xlink:type="simple"><person-group><name name-style="western"><surname>Halling</surname><given-names>RE</given-names></name><name name-style="western"><surname>Mueller</surname><given-names>GM</given-names></name><name name-style="western"><surname>Dallwitz</surname><given-names>MJ</given-names></name></person-group> (<year>1999</year>) <article-title>A new <italic><tp:taxon-name><tp:taxon-name-part taxon-name-part-type="genus">Phylloporus</tp:taxon-name-part></tp:taxon-name></italic> (<tp:taxon-name><tp:taxon-name-part taxon-name-part-type="class">Basidiomycetes</tp:taxon-name-part></tp:taxon-name>, <tp:taxon-name><tp:taxon-name-part taxon-name-part-type="family">Boletaceae</tp:taxon-name-part></tp:taxon-name>) with a key to species in Colombia and Costa Rica.</article-title><source>Mycotaxon</source><volume>73</volume>: <fpage>63</fpage>–<lpage>67</lpage>.</mixed-citation></ref><ref id="B22"><mixed-citation xmlns:xlink="http://www.w3.org/1999/xlink" xlink:type="simple"><person-group><name name-style="western"><surname>Montoya</surname><given-names>L</given-names></name><name name-style="western"><surname>Bandala</surname><given-names>VM</given-names></name></person-group> (<year>2011</year>) <article-title>A new <italic><tp:taxon-name><tp:taxon-name-part taxon-name-part-type="genus">Phylloporus</tp:taxon-name-part></tp:taxon-name></italic> from two relict <tp:taxon-name><tp:taxon-name-part taxon-name-part-type="genus">Fagus</tp:taxon-name-part><tp:taxon-name-part taxon-name-part-type="species">grandifolia</tp:taxon-name-part><tp:taxon-name-part taxon-name-part-type="infraspecific-rank">var.</tp:taxon-name-part><tp:taxon-name-part taxon-name-part-type="variety">mexicana</tp:taxon-name-part></tp:taxon-name> populations in a montane cloud forest.</article-title><source>Mycotaxon</source><volume>117</volume>: <fpage>9</fpage>–<lpage>18</lpage>. <ext-link xlink:type="simple" ext-link-type="doi" xlink:href="10.5248/117.9">https://doi.org/10.5248/117.9</ext-link></mixed-citation></ref><ref id="B39"><mixed-citation xmlns:xlink="http://www.w3.org/1999/xlink" xlink:type="simple"><person-group><name name-style="western"><surname>Zhang</surname><given-names>M</given-names></name><name name-style="western"><surname>Li</surname><given-names>TH</given-names></name></person-group> (<year>2018</year>) <article-title><italic><tp:taxon-name><tp:taxon-name-part taxon-name-part-type="genus">Erythrophylloporus</tp:taxon-name-part></tp:taxon-name></italic> (<tp:taxon-name><tp:taxon-name-part taxon-name-part-type="family">Boletaceae</tp:taxon-name-part></tp:taxon-name>, <tp:taxon-name><tp:taxon-name-part taxon-name-part-type="order">Boletales</tp:taxon-name-part></tp:taxon-name>), a new genus inferred from morphological and molecular data from subtropical and tropical China.</article-title><source>Mycosystema</source><volume>37</volume>(<issue>9</issue>): <fpage>1111</fpage>–<lpage>1126</lpage>.</mixed-citation></ref></ref-list></tp:taxon-treatment>
