# Supplementary material for: Two new Erythrophylloporus species (Boletaceae) from Thailand, with two new combinations of American species
Source: MycoKeys. 2019 Jun 21;55:29–57. doi: 10.3897/mycokeys.55.34570 (PMC6598938; doi:10.3897/mycokeys.55.34570)
Supplement: XML Treatment for Erythrophylloporus aurantiacus [file mycokeys.55.34570-treatment4.xml]

<!DOCTYPE tp:taxon-treatment
  PUBLIC "-//TaxonX//DTD Taxonomic Treatment Publishing DTD v0 20100105//EN" "tax-treatment-NSO.dtd">
<tp:taxon-treatment xmlns:tp="http://www.plazi.org/taxpub"><tp:treatment-meta><kwd-group><label>Taxon classification</label><kwd><named-content xmlns:xlink="http://www.w3.org/1999/xlink" content-type="kingdom">Fungi</named-content></kwd><kwd><named-content xmlns:xlink="http://www.w3.org/1999/xlink" content-type="order">Boletales</named-content></kwd><kwd><named-content xmlns:xlink="http://www.w3.org/1999/xlink" content-type="family">Boletaceae</named-content></kwd></kwd-group><mixed-citation publication-type="journal"><person-group><name><surname>Vadthanarat</surname><given-names>Santhiti</given-names></name><name><surname>Amalfi</surname><given-names>Mario</given-names></name><name><surname>Halling</surname><given-names>Roy E.</given-names></name><name><surname>Bandala</surname><given-names>Victor</given-names></name><name><surname>Lumyong</surname><given-names>Saisamorn</given-names></name><name><surname>Raspé</surname><given-names>Olivier</given-names></name></person-group><article-title>Two new <italic><tp:taxon-name><tp:taxon-name-part taxon-name-part-type="genus" reg="Erythrophylloporus">Erythrophylloporus</tp:taxon-name-part></tp:taxon-name></italic> species (<tp:taxon-name><tp:taxon-name-part taxon-name-part-type="family">Boletaceae</tp:taxon-name-part></tp:taxon-name>) from Thailand, with two new combinations of American species</article-title><source>MycoKeys</source><day>21</day><month>6</month><year>2019</year><volume>55</volume><fpage>29</fpage><lpage>57</lpage><pub-id pub-id-type="doi">10.3897/mycokeys.55.34570</pub-id></mixed-citation></tp:treatment-meta><tp:nomenclature><tp:taxon-name>
              <tp:taxon-name-part taxon-name-part-type="genus" reg="Erythrophylloporus">Erythrophylloporus</tp:taxon-name-part>
              <tp:taxon-name-part taxon-name-part-type="species" reg="aurantiacus">aurantiacus</tp:taxon-name-part>
              <object-id xmlns:xlink="http://www.w3.org/1999/xlink" content-type="mycobank" xlink:type="simple">823607</object-id>
            </tp:taxon-name><tp:taxon-authority>(Halling &amp; G.M. Muell.) Raspé &amp; Vadthanarat</tp:taxon-authority><tp:taxon-status xmlns:xlink="http://www.w3.org/1999/xlink" xlink:type="simple">comb. nov.</tp:taxon-status></tp:nomenclature><tp:treatment-sec sec-type="Basionym" id="SECID0EGIFM"><title>Basionym.</title><p><italic><tp:taxon-name><tp:taxon-name-part taxon-name-part-type="genus" reg="Phylloporus">Phylloporus</tp:taxon-name-part><tp:taxon-name-part taxon-name-part-type="species" reg="aurantiacus">aurantiacus</tp:taxon-name-part></tp:taxon-name></italic> Halling &amp; G.M. Mueller, Mycotaxon 73: 64 (1999)</p></tp:treatment-sec><tp:treatment-sec sec-type="Specimen examined" id="SECID0EXIFM"><title>Specimen examined.</title><p>– COSTA RICA. Near town of Palo Verde, elev. 1600 m, 11 June 1994, Halling 7271 (NY).</p></tp:treatment-sec></tp:taxon-treatment>
